# Supplementary material for: Ganoderma Lucidum Triterpenoids Improve Maternal Separation-Induced Anxiety- and Depression-like Behaviors in Mice by Mitigating Inflammation in the Periphery and Brain
Source: Nutrients. 2022 May 28;14(11):2268. doi: 10.3390/nu14112268 (PMC9182879; doi:10.3390/nu14112268)
Supplement: Supplementary file 1 [file nutrients-14-02268-s001.zip]

Archive with 1 entries (1 files):
- nutrients-1722432-supplementary.pdf
